# Supplementary material for: Pathogenicity of PKCγ Genetic Variants—Possible Function as a Non-Invasive Diagnostic Biomarker in Ovarian Cancer
Source: Genes (Basel). 2023 Jan 16;14(1):236. doi: 10.3390/genes14010236 (PMC9858858; doi:10.3390/genes14010236)
Supplement: Supplementary file 1 [file genes-14-00236-s001.zip]

Archive with 1 entries (1 files):
- genes-2143753-Supplementary material.pdf
